# Supplementary material for: Privileged Scaffold Decoration for the Identification of the First Trisubstituted Triazine with Anti-SARS-CoV-2 Activity
Source: Molecules. 2022 Dec 12;27(24):8829. doi: 10.3390/molecules27248829 (PMC9782877; doi:10.3390/molecules27248829)
Supplement: Supplementary file 1 [file molecules-27-08829-s001.zip]

Archive with 1 entries (1 files):
- molecules-2036020-supplementary.pdf
